# Supplementary material for: Phytochemical Screening and Antioxidant Activity of Selected Estonian Galium Species
Source: Molecules. 2023 Mar 22;28(6):2867. doi: 10.3390/molecules28062867 (PMC10056973; doi:10.3390/molecules28062867)
Supplement: Supplementary file 1 [file molecules-28-02867-s001.zip]

Archive with 1 entries (1 files):
- molecules-2271639-supplementary.pdf
